# Supplementary material for: Global Implications for COVID-19 Vaccine Series Completion: Insights from Real-World Data from the United States
Source: Vaccines (Basel). 2022 Sep 19;10(9):1561. doi: 10.3390/vaccines10091561 (PMC9502798; doi:10.3390/vaccines10091561)
Supplement: Supplementary file 1 [file vaccines-10-01561-s001.zip]

Archive with 1 entries (1 files):
- DeMartino_Revised Supplement_clean.pdf
